# Supplementary material for: Development of a Low-Molecular-Weight Aβ42 Detection System Using a Enzyme-Linked Peptide Assay
Source: Biomolecules. 2021 Dec 2;11(12):1818. doi: 10.3390/biom11121818 (PMC8699310; doi:10.3390/biom11121818)
Supplement: Supplementary file 1 [file biomolecules-11-01818-s001.zip]

Archive with 1 entries (1 files):
- biomolecules-1456561-supplementary.pdf
